# Supplementary material for: Sap flow of Salix psammophila and its principal influencing factors at different slope positions in the Mu Us desert
Source: PLoS One. 2019 Dec 5;14(12):e0225653. doi: 10.1371/journal.pone.0225653 (PMC6894830; doi:10.1371/journal.pone.0225653)
Supplement: S1 File — (XLSX) [file pone.0225653.s001.xlsx]

## Sheet: Sig2
	P1	P2	P3
0	0	0	0
5	2.71839	2.64612	2.05078
10	3.40426	2.4774	1.25362
15	4.61133	1.95618	2.03649
20	5.22571	2.58475	1.71592
25	5.44503	3.00767	1.55498
30	6.00843	3.07605	1.72269
35	8.80314	3.7435	2.46513
40	10.515	4.53252	1.84682
45	12.0802	7.08556	1.65472
50	14.6842	6.50022	2.71036

## Sheet: Sig3
	P1		P2		P3
0-4	7	<6	5	<6	4
4-8	26	6-10	27	6-10	27
8-12	38	10-14	36	10-14	37
12-16	22	12-16	23	12-16	24
＞16	7	＞16	9	＞16	8

## Sheet: Sig4
P1-D1	P1-D2	P1-D3		P2-D1	P2-D2	P2-D3		P3-D1	P3-D2	P3-D3
0.017796	0.022483	0.020844		0.01031	0.016076	0.019632		0.01591	0.013826	0.018681
0.016878	0.021597	0.019877		0.01109	0.016058	0.019632		0.01591	0.013057	0.020548
0.017796	0.023235	0.02081		0.01032	0.015271	0.019614		0.015895	0.01499	0.019597
0.017796	0.022465	0.020795		0.00954	0.015289	0.018714		0.015895	0.01499	0.018681
0.017796	0.022465	0.02081		0.01031	0.014371	0.01791		0.014338	0.019501	0.017877
0.017813	0.02245	0.020827		0.01027	0.014371	0.019614		0.01591	0.02199	0.016959
0.017813	0.022433	0.02081		0.01108	0.015289	0.019632		0.01591	0.02199	0.017877
0.017813	0.022433	0.02081		0.01108	0.017845	0.017894		0.015108	0.020302	0.021302
0.028939	0.041196	0.053372		0.01429	0.022022	0.01791		0.012732	0.025813	0.035969
0.03841	0.067955	0.071625		0.02463	0.027251	0.029102		0.028578	0.034019	0.035935
0.048521	0.062875	0.080197		0.02465	0.025514	0.029102		0.022384	0.033265	0.043654
0.04177	0.063679	0.06989		0.02235	0.022007	0.04698		0.031889	0.040323	0.040065
0.033985	0.053339	0.060318		0.0268	0.026415	0.040966		0.028595	0.039707	0.05473
0.03836	0.053339	0.063743		0.24995	0.02984	0.041753		0.027907	0.039591	0.05134
0.03397	0.055077	0.059533		0.02538	0.028103	0.03841		0.033495	0.037202	0.04473
0.040033	0.055059	0.065596		0.02547	0.023007	0.033364		0.031629	0.035207	0.04334
0.027152	0.044883	0.049011		0.01843	0.019466	0.043654		0.031117	0.022451	0.043671
0.028872	0.037952	0.046505		0.01842	0.02299	0.041736		0.027873	0.02299	0.038685
0.025447	0.037133	0.042097		0.01435	0.017778	0.031676		0.020008	0.020238	0.035034
0.017778	0.02594	0.028464		0.01686	0.019102	0.02222		0.015944	0.019466	0.020184
0.016845	0.020859	0.019894		0.01522	0.014695	0.01447		0.012814	0.016601	0.017509
0.016009	0.019926	0.019073		0.01601	0.015645	0.02222		0.01591	0.014727	0.015885
0.015994	0.020844	0.019107		0.01604	0.015628	0.020548		0.015895	0.012415	0.014883
0.016009	0.020827	0.019073		0.01526	0.016432	0.019632		0.01591	0.013809	0.014722

## Sheet: Sig5
P1-D1	P1-D2	P1-D3		P2-D1	P2-D2	P2-D3		P3-D1	P3-D2	P3-D3
0.017796	0.022483	0.020844		0.01031	0.016076	0.019632		0.01591	0.013826	0.018681
0.034674	0.04408	0.040721		0.0214	0.032134	0.039264		0.03182	0.026883	0.039229
0.05247	0.067315	0.061531		0.03172	0.047405	0.058878		0.047715	0.041873	0.058826
0.070266	0.08978	0.082326		0.04126	0.062694	0.077592		0.06361	0.056863	0.077507
0.088062	0.112245	0.103136		0.05157	0.077065	0.095502		0.077948	0.076364	0.095384
0.105875	0.134695	0.123963		0.06184	0.091436	0.115116		0.093858	0.098354	0.112343
0.123688	0.157128	0.144773		0.07292	0.106725	0.134748		0.109768	0.120344	0.13022
0.141501	0.179561	0.165583		0.084	0.12457	0.152642		0.124876	0.140646	0.151522
0.17044	0.220757	0.218955		0.09829	0.146592	0.170552		0.137608	0.166459	0.187491
0.20885	0.288712	0.29058		0.12292	0.173843	0.199654		0.166186	0.200478	0.223426
0.257371	0.351587	0.370777		0.14757	0.199357	0.228756		0.18857	0.233743	0.26708
0.299141	0.415266	0.440667		0.16992	0.221364	0.275736		0.220459	0.274066	0.307145
0.333126	0.468605	0.500985		0.19672	0.247779	0.316702		0.249054	0.313773	0.361875
0.371486	0.521944	0.564728		0.221715	0.277619	0.358455		0.276961	0.353364	0.413215
0.405456	0.577021	0.624261		0.247095	0.305722	0.396865		0.310456	0.390566	0.457945
0.445489	0.63208	0.689857		0.272565	0.328729	0.430229		0.342085	0.425773	0.501285
0.472641	0.676963	0.738868		0.290995	0.348195	0.473883		0.373202	0.448224	0.544956
0.501513	0.714915	0.785373		0.309415	0.371185	0.515619		0.401075	0.471214	0.583641
0.52696	0.752048	0.82747		0.323765	0.388963	0.547295		0.421083	0.491452	0.618675
0.544738	0.777988	0.855934		0.340625	0.408065	0.569515		0.437027	0.510918	0.638859
0.561583	0.798847	0.875828		0.355845	0.42276	0.583985		0.449841	0.527519	0.656368
0.577592	0.818773	0.894901		0.371855	0.438405	0.606205		0.465751	0.542246	0.672253
0.593586	0.839617	0.914008		0.387895	0.454033	0.626753		0.481646	0.554661	0.687136
0.609595	0.860444	0.933081		0.403155	0.470465	0.646385		0.497556	0.56847	0.701858

## Sheet: Tab.2
P1-D1	P1-D2	P1-D3	P2-D1	P2-D2	P2-D3	P3-D1	P3-D2	P3-D3	PAR	T	RH	VPD
0.017796	0.022483	0.020844	0.01031	0.016076	0.019632	0.01591	0.013826	0.018681	0.17	16.93	22.69	2.7174
0.016878	0.021597	0.019877	0.01109	0.016058	0.019632	0.01591	0.013057	0.020548	0.17	15.76	25.48	2.4724
0.017796	0.023235	0.02081	0.01032	0.015271	0.019614	0.015895	0.01499	0.019597	0.3	15.68	26.7	2.438
0.017796	0.022465	0.020795	0.00954	0.015289	0.018714	0.015895	0.01499	0.018681	0.17	13.47	40.48	1.9011
0.017796	0.022465	0.02081	0.01031	0.014371	0.01791	0.014338	0.019501	0.017877	0.17	10.9	58.35	1.3724
0.017813	0.02245	0.020827	0.01027	0.014371	0.019614	0.01591	0.02199	0.016959	0.17	6.54	79.73	0.8144
0.017813	0.022433	0.02081	0.01108	0.015289	0.019632	0.01591	0.02199	0.017877	6.24	5.79	80.74	0.764
0.017813	0.022433	0.02081	0.01108	0.017845	0.017894	0.015108	0.020302	0.021302	129.16	11.99	63.32	1.4055
0.028939	0.041196	0.053372	0.01429	0.022022	0.01791	0.012732	0.025813	0.035969	272.75	15.87	47.24	2.0978
0.03841	0.067955	0.071625	0.02463	0.027251	0.029102	0.028578	0.034019	0.035935	541.24	18.9	37.42	2.7547
0.048521	0.062875	0.080197	0.02465	0.025514	0.029102	0.022384	0.033265	0.043654	571.56	19.18	35.38	2.8485
0.04177	0.063679	0.06989	0.02235	0.022007	0.04698	0.031889	0.040323	0.040065	1243.71	22.16	29.31	3.5845
0.033985	0.053339	0.060318	0.0268	0.026415	0.040966	0.028595	0.039707	0.05473	972.13	21.21	31.21	3.3345
0.03836	0.053339	0.063743	0.24995	0.02984	0.041753	0.027907	0.039591	0.05134	1378.02	22.18	28.64	3.6068
0.03397	0.055077	0.059533	0.02538	0.028103	0.03841	0.033495	0.037202	0.04473	1248.29	23.15	27.17	3.8671
0.040033	0.055059	0.065596	0.02547	0.023007	0.033364	0.031629	0.035207	0.04334	1191.6	22.98	28.27	3.7967
0.027152	0.044883	0.049011	0.01843	0.019466	0.043654	0.031117	0.022451	0.043671	356.55	20.13	34.75	3.0364
0.028872	0.037952	0.046505	0.01842	0.02299	0.041736	0.027873	0.02299	0.038685	76.8	13.47	71.86	1.4168
0.025447	0.037133	0.042097	0.01435	0.017778	0.031676	0.020008	0.020238	0.035034	298.5	16.58	52.92	2.0878
0.017778	0.02594	0.028464	0.01686	0.019102	0.02222	0.015944	0.019466	0.020184	69.75	16.59	52.01	2.1063
0.016845	0.020859	0.019894	0.01522	0.014695	0.01447	0.012814	0.016601	0.017509	1.41	15.29	59.59	1.8068
0.016009	0.019926	0.019073	0.01601	0.015645	0.02222	0.01591	0.014727	0.015885	0.17	13.76	60.1	1.6287
0.015994	0.020844	0.019107	0.01604	0.015628	0.020548	0.015895	0.012415	0.014883	0.17	11.17	72.57	1.2086
0.016009	0.020827	0.019073	0.01526	0.016432	0.019632	0.01591	0.013809	0.014722	0.17	11.43	74.35	1.2056
0.017778	0.022483	0.020844	0.009552	0.014371	0.019632	0.01591	0.013826	0.018696	0.17	9.57	83.45	0.9564
0.016878	0.021614	0.01986	0.009537	0.015289	0.019632	0.015895	0.013022	0.018664	0.29	9.48	83.44	0.9508
0.017796	0.022483	0.020827	0.010307	0.015271	0.018714	0.015091	0.013039	0.017944	0.17	9.6	82.05	0.9751
0.017796	0.022483	0.020827	0.011077	0.014371	0.019614	0.015895	0.013039	0.019632	0.17	9.81	82.83	0.9795
0.017796	0.02245	0.020827	0.010322	0.014371	0.018696	0.015895	0.022007	0.017877	0.17	10	85.98	0.9533
0.017813	0.022465	0.02081	0.010275	0.014388	0.019632	0.015878	0.023039	0.017877	0.17	10.06	80.76	1.0215
0.017813	0.022433	0.02081	0.011928	0.016944	0.018681	0.015108	0.02199	0.018664	7.48	7.43	92.85	0.7303
0.017813	0.023235	0.02081	0.011077	0.018647	0.019632	0.015895	0.023039	0.029971	92.03	10.94	77.95	1.12
0.028922	0.041196	0.052436	0.020664	0.027266	0.018714	0.01591	0.022007	0.042639	308.52	15.03	62.05	1.7349
0.037623	0.066218	0.070791	0.028528	0.028971	0.017894	0.013534	0.034501	0.041721	379.33	16.05	59.51	1.8984
0.048521	0.062842	0.080967	0.025108	0.028939	0.021352	0.01591	0.036432	0.044423	554.61	17.6	54.94	2.1865
0.040082	0.063679	0.069069	0.026204	0.024744	0.040983	0.03346	0.035673	0.03841	453.6	17.91	53.56	2.2579
0.034886	0.052421	0.060318	0.02657	0.027219	0.046111	0.035985	0.040065	0.032428	834.85	19.95	46.56	2.7277
0.039263	0.053354	0.06204	0.027614	0.025465	0.042622	0.039902	0.038967	0.054748	299.24	19.16	48.98	2.5434
0.03151	0.053387	0.057829	0.027873	0.021958	0.038395	0.030053	0.035977	0.040065	709.34	23.16	35.86	3.6231
0.038345	0.054159	0.064646	0.018419	0.019466	0.043671	0.044015	0.037608	0.04698	303.94	21.75	38.72	3.2511
0.027152	0.044883	0.047309	0.024695	0.02299	0.036739	0.029397	0.023777	0.036739	141.04	19.57	48.85	2.612
0.030595	0.037967	0.046505	0.020895	0.020253	0.040065	0.02635	0.026365	0.032604	130.4	17.69	57.07	2.1559
0.025465	0.037148	0.042097	0.016041	0.016878	0.034133	0.02394	0.026151	0.032446	107.99	15.76	73.4	1.615
0.01855	0.02594	0.027529	0.012222	0.015222	0.032478	0.021629	0.025447	0.022969	14.29	13.43	93.23	1.0842
0.016862	0.021663	0.019877	0.013222	0.015222	0.018696	0.012012	0.022207	0.014247	0.17	12.88	97.48	0.9828
0.016862	0.020844	0.01909	0.013895	0.016895	0.023973	0.01591	0.017958	0.012011	0.17	12.37	97.37	0.9521
0.015994	0.020844	0.01909	0.012041	0.016041	0.021352	0.016813	0.017185	0.016739	0.17	12.19	98.76	0.9211
0.016009	0.020827	0.019073	0.012041	0.016041	0.020565	0.015895	0.014727	0.00987	0.3	11.45	96.83	0.9033
0.016862	0.022483	0.020827	0.012041	0.016041	0.018332	0.01521	0.012806	0.01987	0.29	10.07	95.97	0.8347
0.016878	0.021582	0.019894	0.011007	0.015076	0.018332	0.015195	0.012002	0.016681	0.17	9.68	93.95	0.8374
0.017796	0.023252	0.02081	0.011794	0.015058	0.017414	0.014391	0.012019	0.018548	0.17	8.98	93.35	0.8057
0.017796	0.022483	0.02081	0.011022	0.014271	0.018314	0.015195	0.012019	0.017597	0.17	9.17	90.33	0.8512
0.017796	0.021582	0.02081	0.010237	0.014289	0.017396	0.015195	0.020987	0.016681	0.17	9.28	84.52	0.9254
0.017813	0.022433	0.020827	0.011007	0.013371	0.018332	0.015178	0.022019	0.015877	0.17	8.45	91.9	0.7934
0.017813	0.022433	0.02081	0.010975	0.013371	0.019681	0.014408	0.02097	0.014959	0.92	7.94	96.77	0.7143
0.017813	0.023235	0.019894	0.011777	0.014289	0.020632	0.015195	0.022019	0.015877	33.6	8.29	96.1	0.7389
0.028939	0.041196	0.051667	0.011777	0.016845	0.019714	0.01641	0.022007	0.019302	185.61	9.59	90.81	0.8698
0.035707	0.0653	0.06989	0.020989	0.021022	0.018894	0.014034	0.034501	0.033969	446.91	11.66	78.32	1.1696
0.048504	0.062875	0.08185	0.025028	0.026251	0.022352	0.01641	0.037432	0.033935	666.01	13.49	69.55	1.4543
0.040065	0.062892	0.06989	0.025045	0.029514	0.041983	0.03396	0.036673	0.044354	1007.9	15.21	57.59	1.8321
0.035658	0.052421	0.060318	0.022751	0.026007	0.047211	0.036485	0.041065	0.040765	993.17	16.52	50.42	2.1268
0.03836	0.053354	0.06204	0.017196	0.030415	0.043722	0.040402	0.037967	0.05543	1139.48	17.87	31.28	2.708
0.030595	0.051684	0.056911	0.015395	0.03384	0.039495	0.030553	0.036977	0.05204	929.18	17.89	28.53	2.7677
0.038345	0.054159	0.064646	0.014784	0.032103	0.044771	0.044515	0.038608	0.049385	909.37	18.01	28.06	2.7984
0.027152	0.043948	0.046522	0.015865	0.027007	0.037839	0.029897	0.024777	0.036775	603.25	15.59	34.47	2.2865
0.030595	0.03887	0.047324	0.018834	0.023466	0.041165	0.02555	0.023365	0.034371	436.39	15.41	29.65	2.3446
0.025447	0.037148	0.041295	0.016419	0.02699	0.035233	0.02314	0.02251	0.033333	238.83	13.7	27.48	2.1334
0.017778	0.025923	0.028464	0.012353	0.021778	0.033578	0.020829	0.023947	0.023734	115.79	12.8	24.51	2.0556
0.016862	0.021646	0.019877	0.014862	0.016102	0.017586	0.011212	0.011771	0.019684	2.53	10.85	30.89	1.7245
0.015994	0.020844	0.019073	0.013222	0.011695	0.022863	0.01511	0.018458	0.018009	0.17	9.43	38.13	1.4827
0.016026	0.020844	0.01909	0.014009	0.012645	0.020242	0.016013	0.015685	0.010385	0.16	6.33	69.73	0.8983
0.016009	0.020827	0.01909	0.014041	0.012628	0.019455	0.015095	0.013227	0.010383	0.17	7.24	64.21	1.0125
0.016009	0.020827	0.01909	0.013256	0.013432	0.018504	0.015095	0.022309	0.010383	0.17	7.24	64.21	1.0125

## Sheet: Tab.3
P1-D1	P1-D2	P1-D3	P2-D1	P2-D2	P2-D3	P3-D1	P3-D2	P3-D3	PAR	T	RH	VPD
0.017796	0.022483	0.020844	0.01031	0.016076	0.019632	0.01591	0.013826	0.018681	0.17	16.93	22.69	2.7174
0.016878	0.021597	0.019877	0.01109	0.016058	0.019632	0.01591	0.013057	0.020548	0.17	15.76	25.48	2.4724
0.017796	0.023235	0.02081	0.01032	0.015271	0.019614	0.015895	0.01499	0.019597	0.3	15.68	26.7	2.438
0.017796	0.022465	0.020795	0.00954	0.015289	0.018714	0.015895	0.01499	0.018681	0.17	13.47	40.48	1.9011
0.017796	0.022465	0.02081	0.01031	0.014371	0.01791	0.014338	0.019501	0.017877	0.17	10.9	58.35	1.3724
0.017813	0.02245	0.020827	0.01027	0.014371	0.019614	0.01591	0.02199	0.016959	0.17	6.54	79.73	0.8144
0.017813	0.022433	0.02081	0.01108	0.015289	0.019632	0.01591	0.02199	0.017877	6.24	5.79	80.74	0.764
0.017813	0.022433	0.02081	0.01108	0.017845	0.017894	0.015108	0.020302	0.021302	129.16	11.99	63.32	1.4055
0.028939	0.041196	0.053372	0.01429	0.022022	0.01791	0.012732	0.025813	0.035969	272.75	15.87	47.24	2.0978
0.03841	0.067955	0.071625	0.02463	0.027251	0.029102	0.028578	0.034019	0.035935	541.24	18.9	37.42	2.7547
0.048521	0.062875	0.080197	0.02465	0.025514	0.029102	0.022384	0.033265	0.043654	571.56	19.18	35.38	2.8485
0.04177	0.063679	0.06989	0.02235	0.022007	0.04698	0.031889	0.040323	0.040065	1243.71	22.16	29.31	3.5845
0.033985	0.053339	0.060318	0.0268	0.026415	0.040966	0.028595	0.039707	0.05473	972.13	21.21	31.21	3.3345
0.03836	0.053339	0.063743	0.24995	0.02984	0.041753	0.027907	0.039591	0.05134	1378.02	22.18	28.64	3.6068
0.03397	0.055077	0.059533	0.02538	0.028103	0.03841	0.033495	0.037202	0.04473	1248.29	23.15	27.17	3.8671
0.040033	0.055059	0.065596	0.02547	0.023007	0.033364	0.031629	0.035207	0.04334	1191.6	22.98	28.27	3.7967
0.027152	0.044883	0.049011	0.01843	0.019466	0.043654	0.031117	0.022451	0.043671	356.55	20.13	34.75	3.0364
0.028872	0.037952	0.046505	0.01842	0.02299	0.041736	0.027873	0.02299	0.038685	76.8	13.47	71.86	1.4168
0.025447	0.037133	0.042097	0.01435	0.017778	0.031676	0.020008	0.020238	0.035034	298.5	16.58	52.92	2.0878
0.017778	0.02594	0.028464	0.01686	0.019102	0.02222	0.015944	0.019466	0.020184	69.75	16.59	52.01	2.1063
0.016845	0.020859	0.019894	0.01522	0.014695	0.01447	0.012814	0.016601	0.017509	1.41	15.29	59.59	1.8068
0.016009	0.019926	0.019073	0.01601	0.015645	0.02222	0.01591	0.014727	0.015885	0.17	13.76	60.1	1.6287
0.015994	0.020844	0.019107	0.01604	0.015628	0.020548	0.015895	0.012415	0.014883	0.17	11.17	72.57	1.2086
0.016009	0.020827	0.019073	0.01526	0.016432	0.019632	0.01591	0.013809	0.014722	0.17	11.43	74.35	1.2056
0.017778	0.022483	0.020844	0.009552	0.014371	0.019632	0.01591	0.013826	0.018696	0.17	9.57	83.45	0.9564
0.016878	0.021614	0.01986	0.009537	0.015289	0.019632	0.015895	0.013022	0.018664	0.29	9.48	83.44	0.9508
0.017796	0.022483	0.020827	0.010307	0.015271	0.018714	0.015091	0.013039	0.017944	0.17	9.6	82.05	0.9751
0.017796	0.022483	0.020827	0.011077	0.014371	0.019614	0.015895	0.013039	0.019632	0.17	9.81	82.83	0.9795
0.017796	0.02245	0.020827	0.010322	0.014371	0.018696	0.015895	0.022007	0.017877	0.17	10	85.98	0.9533
0.017813	0.022465	0.02081	0.010275	0.014388	0.019632	0.015878	0.023039	0.017877	0.17	10.06	80.76	1.0215
0.017813	0.022433	0.02081	0.011928	0.016944	0.018681	0.015108	0.02199	0.018664	7.48	7.43	92.85	0.7303
0.017813	0.023235	0.02081	0.011077	0.018647	0.019632	0.015895	0.023039	0.029971	92.03	10.94	77.95	1.12
0.028922	0.041196	0.052436	0.020664	0.027266	0.018714	0.01591	0.022007	0.042639	308.52	15.03	62.05	1.7349
0.037623	0.066218	0.070791	0.028528	0.028971	0.017894	0.013534	0.034501	0.041721	379.33	16.05	59.51	1.8984
0.048521	0.062842	0.080967	0.025108	0.028939	0.021352	0.01591	0.036432	0.044423	554.61	17.6	54.94	2.1865
0.040082	0.063679	0.069069	0.026204	0.024744	0.040983	0.03346	0.035673	0.03841	453.6	17.91	53.56	2.2579
0.034886	0.052421	0.060318	0.02657	0.027219	0.046111	0.035985	0.040065	0.032428	834.85	19.95	46.56	2.7277
0.039263	0.053354	0.06204	0.027614	0.025465	0.042622	0.039902	0.038967	0.054748	299.24	19.16	48.98	2.5434
0.03151	0.053387	0.057829	0.027873	0.021958	0.038395	0.030053	0.035977	0.040065	709.34	23.16	35.86	3.6231
0.038345	0.054159	0.064646	0.018419	0.019466	0.043671	0.044015	0.037608	0.04698	303.94	21.75	38.72	3.2511
0.027152	0.044883	0.047309	0.024695	0.02299	0.036739	0.029397	0.023777	0.036739	141.04	19.57	48.85	2.612
0.030595	0.037967	0.046505	0.020895	0.020253	0.040065	0.02635	0.026365	0.032604	130.4	17.69	57.07	2.1559
0.025465	0.037148	0.042097	0.016041	0.016878	0.034133	0.02394	0.026151	0.032446	107.99	15.76	73.4	1.615
0.01855	0.02594	0.027529	0.012222	0.015222	0.032478	0.021629	0.025447	0.022969	14.29	13.43	93.23	1.0842
0.016862	0.021663	0.019877	0.013222	0.015222	0.018696	0.012012	0.022207	0.014247	0.17	12.88	97.48	0.9828
0.016862	0.020844	0.01909	0.013895	0.016895	0.023973	0.01591	0.017958	0.012011	0.17	12.37	97.37	0.9521
0.015994	0.020844	0.01909	0.012041	0.016041	0.021352	0.016813	0.017185	0.016739	0.17	12.19	98.76	0.9211
0.016009	0.020827	0.019073	0.012041	0.016041	0.020565	0.015895	0.014727	0.00987	0.3	11.45	96.83	0.9033
0.016862	0.022483	0.020827	0.012041	0.016041	0.018332	0.01521	0.012806	0.01987	0.29	10.07	95.97	0.8347
0.016878	0.021582	0.019894	0.011007	0.015076	0.018332	0.015195	0.012002	0.016681	0.17	9.68	93.95	0.8374
0.017796	0.023252	0.02081	0.011794	0.015058	0.017414	0.014391	0.012019	0.018548	0.17	8.98	93.35	0.8057
0.017796	0.022483	0.02081	0.011022	0.014271	0.018314	0.015195	0.012019	0.017597	0.17	9.17	90.33	0.8512
0.017796	0.021582	0.02081	0.010237	0.014289	0.017396	0.015195	0.020987	0.016681	0.17	9.28	84.52	0.9254
0.017813	0.022433	0.020827	0.011007	0.013371	0.018332	0.015178	0.022019	0.015877	0.17	8.45	91.9	0.7934
0.017813	0.022433	0.02081	0.010975	0.013371	0.019681	0.014408	0.02097	0.014959	0.92	7.94	96.77	0.7143
0.017813	0.023235	0.019894	0.011777	0.014289	0.020632	0.015195	0.022019	0.015877	33.6	8.29	96.1	0.7389
0.028939	0.041196	0.051667	0.011777	0.016845	0.019714	0.01641	0.022007	0.019302	185.61	9.59	90.81	0.8698
0.035707	0.0653	0.06989	0.020989	0.021022	0.018894	0.014034	0.034501	0.033969	446.91	11.66	78.32	1.1696
0.048504	0.062875	0.08185	0.025028	0.026251	0.022352	0.01641	0.037432	0.033935	666.01	13.49	69.55	1.4543
0.040065	0.062892	0.06989	0.025045	0.029514	0.041983	0.03396	0.036673	0.044354	1007.9	15.21	57.59	1.8321
0.035658	0.052421	0.060318	0.022751	0.026007	0.047211	0.036485	0.041065	0.040765	993.17	16.52	50.42	2.1268
0.03836	0.053354	0.06204	0.017196	0.030415	0.043722	0.040402	0.037967	0.05543	1139.48	17.87	31.28	2.708
0.030595	0.051684	0.056911	0.015395	0.03384	0.039495	0.030553	0.036977	0.05204	929.18	17.89	28.53	2.7677
0.038345	0.054159	0.064646	0.014784	0.032103	0.044771	0.044515	0.038608	0.049385	909.37	18.01	28.06	2.7984
0.027152	0.043948	0.046522	0.015865	0.027007	0.037839	0.029897	0.024777	0.036775	603.25	15.59	34.47	2.2865
0.030595	0.03887	0.047324	0.018834	0.023466	0.041165	0.02555	0.023365	0.034371	436.39	15.41	29.65	2.3446
0.025447	0.037148	0.041295	0.016419	0.02699	0.035233	0.02314	0.02251	0.033333	238.83	13.7	27.48	2.1334
0.017778	0.025923	0.028464	0.012353	0.021778	0.033578	0.020829	0.023947	0.023734	115.79	12.8	24.51	2.0556
0.016862	0.021646	0.019877	0.014862	0.016102	0.017586	0.011212	0.011771	0.019684	2.53	10.85	30.89	1.7245
0.015994	0.020844	0.019073	0.013222	0.011695	0.022863	0.01511	0.018458	0.018009	0.17	9.43	38.13	1.4827
0.016026	0.020844	0.01909	0.014009	0.012645	0.020242	0.016013	0.015685	0.010385	0.16	6.33	69.73	0.8983
0.016009	0.020827	0.01909	0.014041	0.012628	0.019455	0.015095	0.013227	0.010383	0.17	7.24	64.21	1.0125
0.016009	0.020827	0.01909	0.013256	0.013432	0.018504	0.015095	0.022309	0.010383	0.17	7.24	64.21	1.0125

## Sheet: Tab.4
P1-D1	P1-D2	P1-D3	P2-D1	P2-D2	P2-D3	P3-D1	P3-D2	P3-D3	PAR	T	RH	VPD
0.017796	0.022483	0.020844	0.01031	0.016076	0.019632	0.01591	0.013826	0.018681	0.17	16.93	22.69	2.7174
0.016878	0.021597	0.019877	0.01109	0.016058	0.019632	0.01591	0.013057	0.020548	0.17	15.76	25.48	2.4724
0.017796	0.023235	0.02081	0.01032	0.015271	0.019614	0.015895	0.01499	0.019597	0.3	15.68	26.7	2.438
0.017796	0.022465	0.020795	0.00954	0.015289	0.018714	0.015895	0.01499	0.018681	0.17	13.47	40.48	1.9011
0.017796	0.022465	0.02081	0.01031	0.014371	0.01791	0.014338	0.019501	0.017877	0.17	10.9	58.35	1.3724
0.017813	0.02245	0.020827	0.01027	0.014371	0.019614	0.01591	0.02199	0.016959	0.17	6.54	79.73	0.8144
0.017813	0.022433	0.02081	0.01108	0.015289	0.019632	0.01591	0.02199	0.017877	6.24	5.79	80.74	0.764
0.017813	0.022433	0.02081	0.01108	0.017845	0.017894	0.015108	0.020302	0.021302	129.16	11.99	63.32	1.4055
0.028939	0.041196	0.053372	0.01429	0.022022	0.01791	0.012732	0.025813	0.035969	272.75	15.87	47.24	2.0978
0.03841	0.067955	0.071625	0.02463	0.027251	0.029102	0.028578	0.034019	0.035935	541.24	18.9	37.42	2.7547
0.048521	0.062875	0.080197	0.02465	0.025514	0.029102	0.022384	0.033265	0.043654	571.56	19.18	35.38	2.8485
0.04177	0.063679	0.06989	0.02235	0.022007	0.04698	0.031889	0.040323	0.040065	1243.71	22.16	29.31	3.5845
0.033985	0.053339	0.060318	0.0268	0.026415	0.040966	0.028595	0.039707	0.05473	972.13	21.21	31.21	3.3345
0.03836	0.053339	0.063743	0.24995	0.02984	0.041753	0.027907	0.039591	0.05134	1378.02	22.18	28.64	3.6068
0.03397	0.055077	0.059533	0.02538	0.028103	0.03841	0.033495	0.037202	0.04473	1248.29	23.15	27.17	3.8671
0.040033	0.055059	0.065596	0.02547	0.023007	0.033364	0.031629	0.035207	0.04334	1191.6	22.98	28.27	3.7967
0.027152	0.044883	0.049011	0.01843	0.019466	0.043654	0.031117	0.022451	0.043671	356.55	20.13	34.75	3.0364
0.028872	0.037952	0.046505	0.01842	0.02299	0.041736	0.027873	0.02299	0.038685	76.8	13.47	71.86	1.4168
0.025447	0.037133	0.042097	0.01435	0.017778	0.031676	0.020008	0.020238	0.035034	298.5	16.58	52.92	2.0878
0.017778	0.02594	0.028464	0.01686	0.019102	0.02222	0.015944	0.019466	0.020184	69.75	16.59	52.01	2.1063
0.016845	0.020859	0.019894	0.01522	0.014695	0.01447	0.012814	0.016601	0.017509	1.41	15.29	59.59	1.8068
0.016009	0.019926	0.019073	0.01601	0.015645	0.02222	0.01591	0.014727	0.015885	0.17	13.76	60.1	1.6287
0.015994	0.020844	0.019107	0.01604	0.015628	0.020548	0.015895	0.012415	0.014883	0.17	11.17	72.57	1.2086
0.016009	0.020827	0.019073	0.01526	0.016432	0.019632	0.01591	0.013809	0.014722	0.17	11.43	74.35	1.2056
0.017778	0.022483	0.020844	0.009552	0.014371	0.019632	0.01591	0.013826	0.018696	0.17	9.57	83.45	0.9564
0.016878	0.021614	0.01986	0.009537	0.015289	0.019632	0.015895	0.013022	0.018664	0.29	9.48	83.44	0.9508
0.017796	0.022483	0.020827	0.010307	0.015271	0.018714	0.015091	0.013039	0.017944	0.17	9.6	82.05	0.9751
0.017796	0.022483	0.020827	0.011077	0.014371	0.019614	0.015895	0.013039	0.019632	0.17	9.81	82.83	0.9795
0.017796	0.02245	0.020827	0.010322	0.014371	0.018696	0.015895	0.022007	0.017877	0.17	10	85.98	0.9533
0.017813	0.022465	0.02081	0.010275	0.014388	0.019632	0.015878	0.023039	0.017877	0.17	10.06	80.76	1.0215
0.017813	0.022433	0.02081	0.011928	0.016944	0.018681	0.015108	0.02199	0.018664	7.48	7.43	92.85	0.7303
0.017813	0.023235	0.02081	0.011077	0.018647	0.019632	0.015895	0.023039	0.029971	92.03	10.94	77.95	1.12
0.028922	0.041196	0.052436	0.020664	0.027266	0.018714	0.01591	0.022007	0.042639	308.52	15.03	62.05	1.7349
0.037623	0.066218	0.070791	0.028528	0.028971	0.017894	0.013534	0.034501	0.041721	379.33	16.05	59.51	1.8984
0.048521	0.062842	0.080967	0.025108	0.028939	0.021352	0.01591	0.036432	0.044423	554.61	17.6	54.94	2.1865
0.040082	0.063679	0.069069	0.026204	0.024744	0.040983	0.03346	0.035673	0.03841	453.6	17.91	53.56	2.2579
0.034886	0.052421	0.060318	0.02657	0.027219	0.046111	0.035985	0.040065	0.032428	834.85	19.95	46.56	2.7277
0.039263	0.053354	0.06204	0.027614	0.025465	0.042622	0.039902	0.038967	0.054748	299.24	19.16	48.98	2.5434
0.03151	0.053387	0.057829	0.027873	0.021958	0.038395	0.030053	0.035977	0.040065	709.34	23.16	35.86	3.6231
0.038345	0.054159	0.064646	0.018419	0.019466	0.043671	0.044015	0.037608	0.04698	303.94	21.75	38.72	3.2511
0.027152	0.044883	0.047309	0.024695	0.02299	0.036739	0.029397	0.023777	0.036739	141.04	19.57	48.85	2.612
0.030595	0.037967	0.046505	0.020895	0.020253	0.040065	0.02635	0.026365	0.032604	130.4	17.69	57.07	2.1559
0.025465	0.037148	0.042097	0.016041	0.016878	0.034133	0.02394	0.026151	0.032446	107.99	15.76	73.4	1.615
0.01855	0.02594	0.027529	0.012222	0.015222	0.032478	0.021629	0.025447	0.022969	14.29	13.43	93.23	1.0842
0.016862	0.021663	0.019877	0.013222	0.015222	0.018696	0.012012	0.022207	0.014247	0.17	12.88	97.48	0.9828
0.016862	0.020844	0.01909	0.013895	0.016895	0.023973	0.01591	0.017958	0.012011	0.17	12.37	97.37	0.9521
0.015994	0.020844	0.01909	0.012041	0.016041	0.021352	0.016813	0.017185	0.016739	0.17	12.19	98.76	0.9211
0.016009	0.020827	0.019073	0.012041	0.016041	0.020565	0.015895	0.014727	0.00987	0.3	11.45	96.83	0.9033
0.016862	0.022483	0.020827	0.012041	0.016041	0.018332	0.01521	0.012806	0.01987	0.29	10.07	95.97	0.8347
0.016878	0.021582	0.019894	0.011007	0.015076	0.018332	0.015195	0.012002	0.016681	0.17	9.68	93.95	0.8374
0.017796	0.023252	0.02081	0.011794	0.015058	0.017414	0.014391	0.012019	0.018548	0.17	8.98	93.35	0.8057
0.017796	0.022483	0.02081	0.011022	0.014271	0.018314	0.015195	0.012019	0.017597	0.17	9.17	90.33	0.8512
0.017796	0.021582	0.02081	0.010237	0.014289	0.017396	0.015195	0.020987	0.016681	0.17	9.28	84.52	0.9254
0.017813	0.022433	0.020827	0.011007	0.013371	0.018332	0.015178	0.022019	0.015877	0.17	8.45	91.9	0.7934
0.017813	0.022433	0.02081	0.010975	0.013371	0.019681	0.014408	0.02097	0.014959	0.92	7.94	96.77	0.7143
0.017813	0.023235	0.019894	0.011777	0.014289	0.020632	0.015195	0.022019	0.015877	33.6	8.29	96.1	0.7389
0.028939	0.041196	0.051667	0.011777	0.016845	0.019714	0.01641	0.022007	0.019302	185.61	9.59	90.81	0.8698
0.035707	0.0653	0.06989	0.020989	0.021022	0.018894	0.014034	0.034501	0.033969	446.91	11.66	78.32	1.1696
0.048504	0.062875	0.08185	0.025028	0.026251	0.022352	0.01641	0.037432	0.033935	666.01	13.49	69.55	1.4543
0.040065	0.062892	0.06989	0.025045	0.029514	0.041983	0.03396	0.036673	0.044354	1007.9	15.21	57.59	1.8321
0.035658	0.052421	0.060318	0.022751	0.026007	0.047211	0.036485	0.041065	0.040765	993.17	16.52	50.42	2.1268
0.03836	0.053354	0.06204	0.017196	0.030415	0.043722	0.040402	0.037967	0.05543	1139.48	17.87	31.28	2.708
0.030595	0.051684	0.056911	0.015395	0.03384	0.039495	0.030553	0.036977	0.05204	929.18	17.89	28.53	2.7677
0.038345	0.054159	0.064646	0.014784	0.032103	0.044771	0.044515	0.038608	0.049385	909.37	18.01	28.06	2.7984
0.027152	0.043948	0.046522	0.015865	0.027007	0.037839	0.029897	0.024777	0.036775	603.25	15.59	34.47	2.2865
0.030595	0.03887	0.047324	0.018834	0.023466	0.041165	0.02555	0.023365	0.034371	436.39	15.41	29.65	2.3446
0.025447	0.037148	0.041295	0.016419	0.02699	0.035233	0.02314	0.02251	0.033333	238.83	13.7	27.48	2.1334
0.017778	0.025923	0.028464	0.012353	0.021778	0.033578	0.020829	0.023947	0.023734	115.79	12.8	24.51	2.0556
0.016862	0.021646	0.019877	0.014862	0.016102	0.017586	0.011212	0.011771	0.019684	2.53	10.85	30.89	1.7245
0.015994	0.020844	0.019073	0.013222	0.011695	0.022863	0.01511	0.018458	0.018009	0.17	9.43	38.13	1.4827
0.016026	0.020844	0.01909	0.014009	0.012645	0.020242	0.016013	0.015685	0.010385	0.16	6.33	69.73	0.8983
0.016009	0.020827	0.01909	0.014041	0.012628	0.019455	0.015095	0.013227	0.010383	0.17	7.24	64.21	1.0125
0.016009	0.020827	0.01909	0.013256	0.013432	0.018504	0.015095	0.022309	0.010383	0.17	7.24	64.21	1.0125
